# Supplementary material for: Isothiocyanates Potentiate Tazemetostat-Induced Apoptosis by Modulating the Expression of Apoptotic Genes, Members of Polycomb Repressive Complex 2, and Levels of Tri-Methylating Lysine 27 at Histone 3 in Human Malignant Melanoma Cells
Source: Int J Mol Sci. 2024 Feb 27;25(5):2745. doi: 10.3390/ijms25052745 (PMC10931595; doi:10.3390/ijms25052745)
Supplement: Supplementary file 1 [file ijms-25-02745-s001.zip]

Archive with 1 entries (1 files):
- ijms-2860373-supplementary.pdf
